# Supplementary material for: The Effect of Prenatal and Neonatal Fluoride Exposure to Morphine-Induced Neuroinflammation
Source: Int J Mol Sci. 2024 Jan 9;25(2):826. doi: 10.3390/ijms25020826 (PMC10815549; doi:10.3390/ijms25020826)
Supplement: Supplementary file 1 [file ijms-25-00826-s001.zip]

Archive with 1 entries (1 files):
- ijms-2780613-supplementary.pdf
